# Supplementary material for: Multidrug-resistant CTX-M-15-positive Klebsiella pneumoniae ST 307 causing bacteremia via gut translocation in a dog
Source: Front Vet Sci. 2023 Oct 26;10:1275822. doi: 10.3389/fvets.2023.1275822 (PMC10641377; doi:10.3389/fvets.2023.1275822)
Supplement: Supplementary Table 1 — K. pneumoniae ST 307 isolates information. [file Table_1.XLSX]

## Sheet: Sheet1
Isolate	Isolation year	Country	continent	Host	Source details	NCBI Accession Number	ID (BIGSdb-Pasteur)
Z0117KP0005	2017	South Korea	Asia	Dog		GCA 023657835.1
Z0117KP0006	2017	South Korea	Asia	Dog		GCA 023657815.1
Z0117KP0008	2017	South Korea	Asia	Dog		GCA 023657795.1
Z0117KP0004	2017	South Korea	Asia	Dog		GCA 023657855.1
KP 45	2020	South Korea	Asia	Dog	Urine	PRJNA956693
SPARK 2940 C1	2018	Italy	Europe	Dog	Faeces		13954
SPARK 2182 C1	2018	Italy	Europe	Cat	Faeces	GCA 022201965.1
C23	2020	Swizterland	Europe	Cat	Cell culture	GCA 011602585.1
D32	2020	Swizterland	Europe	Dog	Cell culture	GCA 011603155.1
18KM2445b	2018	Swizterland	Europe	Dog	Tracheal aspirate	GCA 013378255.1
AR142 2b	2018	Swizterland	Europe	Cat	Rectal swab	CP039954.1
KP 13	2013	Czech Republic	Europe	Dog	Urine		15645
KP 14	2013	Czech Republic	Europe	Dog	Urine		15646
Kp124	2018	China	Asia	Cat	lung	JAJVRK000000000
Kp118	2018	China	Asia	Dog	Tracheal lavage	JAHMOC000000000
Z0117KP0020	2017	South Korea	Asia	Dog		GCA 023657715.1
KP-B	2023	South Korea	Asia	Dog	Blood	PRJNA956693
KP-F	2023	South Korea	Asia	Dog	Faeces	PRJNA956693
Kp181	2019	China	Asia	Dog	urine	JAHMNA000000000
45342	2016	France	Europe	dog		GCA 017596455.1
KP 44	2019	South Korea	Asia	Dog	Urine	PRJNA956693
49248	2017	France	Europe	dog		GCA 017596005.1
39000	2014	France	Europe	cat		GCA 017597045.1
42465	2015	France	Europe	dog		GCA 017596905.1
46247	2016	France	Europe	cat		GCA 017596245.1
45340	2016	France	Europe	dog		GCA 017596525.1
49255	2018	France	Europe	dog		GCA 017595905.1
51615	2018	France	Europe	dog		GCA 017595685.1
Kp99	2019	China	Asia	Cat	urinary tract	JAJVRS000000000
Z0117KP0019	2017	South Korea	Asia	Dog		GCA 023657735.1
39142	2015	France	Europe	dog		GCA 017597055.1
X4723		Spain	Europe	Dog	feces	JAPZNH000000000
35816	2013	France	Europe	dog		GCA 017597165.1
43112	2015	France	Europe	dog		GCA 017596625.1
KP 79	2014	Spain	Europe	Dog	Urine		15651
SPARK 725 C1	2017	Italy	Europe	Dog	Faeces		14292
KP Preta	2018	Brazil	South America	Dog	Urine	NZ QITI00000000.1
CCUG69694	2016	Spain	Europe	Dog	Urine sample	MUYQ00000000
X4724		Spain	Europe	Dog	feces	JAPZNG000000000
X4722		Spain	Europe	Dog	feces	JAPZNI000000000
X4725		Spain	Europe	Dog	feces	JAPZNF000000000
